# Supplementary material for: Sequence characteristics, genetic diversity and phylogenetic analysis of the Cucurbita ficifolia (Cucurbitaceae) chloroplasts genome
Source: BMC Genomics. 2024 Apr 18;25:384. doi: 10.1186/s12864-024-10278-2 (PMC11027378; doi:10.1186/s12864-024-10278-2)
Supplement: Supplementary file 1 — Supplementary Material 1 [file 12864_2024_10278_MOESM1_ESM.xls]

## Sheet: Sheet1
Pop	Latitude	Longitude	no. of individuals	A1	A2	A3	A4	A5	A6	A7	A8	A9	A10	A11	A12	A13	A14	A15	A16	A17	A18	A19	A20	A21
DC	26.0281	103.023	3	3	0	0	0	0	0	0	0	0	0	0	0	0	0	0	0	0	0	0	0	0
DL	26.4307	103.928	3	3	0	0	0	0	0	0	0	0	0	0	0	0	0	0	0	0	0	0	0	0
DY	25.8217	101.056	1	0	1	0	0	0	0	0	0	0	0	0	0	0	0	0	0	0	0	0	0	0
FM	25.19	102.498	1	1	0	0	0	0	0	0	0	0	0	0	0	0	0	0	0	0	0	0	0	0
FQ	24.4836	100.039	4	4	0	0	0	0	0	0	0	0	0	0	0	0	0	0	0	0	0	0	0	0
FY	25.2617	104.575	3	1	0	1	1	0	0	0	0	0	0	0	0	0	0	0	0	0	0	0	0	0
GJ	23.3143	103.043	12	7	0	0	0	1	3	1	0	0	0	0	0	0	0	0	0	0	0	0	0	0
GM	23.6169	99.541	3	1	1	0	0	0	0	0	1	0	0	0	0	0	0	0	0	0	0	0	0	0
GN	24.1815	104.805	3	2	0	0	0	0	1	0	0	0	0	0	0	0	0	0	0	0	0	0	0	0
HP	26.4919	101.172	3	2	0	0	0	1	0	0	0	0	0	0	0	0	0	0	0	0	0	0	0	0
HQ	26.4992	100.226	5	3	0	0	0	0	1	0	0	1	0	0	0	0	0	0	0	0	0	0	0	0
HZ	26.2222	103.414	11	9	1	0	0	0	0	0	0	0	1	0	0	0	0	0	0	0	0	0	0	0
JD	24.1577	100.592	1	0	0	0	0	0	0	1	0	0	0	0	0	0	0	0	0	0	0	0	0	0
JG	23.4814	100.842	3	2	0	0	0	0	1	0	0	0	0	0	0	0	0	0	0	0	0	0	0	0
JS	23.5669	102.775	15	10	1	0	0	2	1	0	0	0	0	1	0	0	0	0	0	0	0	0	0	0
LQ	25.8247	102.589	5	4	0	0	0	1	0	0	0	0	0	0	0	0	0	0	0	0	0	0	0	0
LY	25.2725	99.2964	3	1	1	0	0	0	1	0	0	0	0	0	0	0	0	0	0	0	0	0	0	0
MLP	23.1341	104.771	4	3	1	0	0	0	0	0	0	0	0	0	0	0	0	0	0	0	0	0	0	0
MLQ	25.5169	103.639	5	2	1	0	0	1	0	0	0	0	0	0	1	0	0	0	0	0	0	0	0	0
MLS	25.4883	103.598	4	2	1	0	0	0	0	0	0	0	0	0	0	1	0	0	0	0	0	0	0	0
NH	25.2117	101.106	13	7	1	0	0	2	1	1	0	0	0	0	0	0	1	0	0	0	0	0	0	0
NJ	24.9057	100.272	3	1	2	0	0	0	0	0	0	0	0	0	0	0	0	0	0	0	0	0	0	0
PLQ	25.093	102.798	3	2	0	0	0	1	0	0	0	0	0	0	0	0	0	0	0	0	0	0	0	0
SP	23.5169	102.443	14	12	0	0	0	1	0	0	0	0	0	0	0	0	0	1	0	0	0	0	0	0
TC	25.0387	98.4861	5	3	1	0	0	0	0	0	0	0	0	0	0	0	0	0	1	0	0	0	0	0
XY	25.6024	100.887	5	3	0	0	0	0	0	0	0	0	0	0	1	0	0	0	0	1	0	0	0	0
YA	25.5103	101.251	4	3	0	0	0	0	0	0	0	0	0	0	0	0	0	0	0	0	1	0	0	0
YB	25.6612	100.025	4	2	1	0	0	0	0	0	0	0	0	0	0	0	0	0	0	0	0	1	0	0
YL	27.4761	104.167	8	5	0	0	0	2	0	0	0	0	0	0	0	0	0	0	0	0	0	0	1	0
YM	25.6372	101.971	7	1	3	0	0	0	1	1	0	0	0	0	0	0	0	0	0	0	0	0	0	1
ZY	23.6485	100.988	2	0	1	0	0	0	0	1	0	0	0	0	0	0	0	0	0	0	0	0	0	0
